# Supplementary material for: The Potential of Usnic-Acid-Based Thiazolo-Thiophenes as Inhibitors of the Main Protease of SARS-CoV-2 Viruses
Source: Viruses. 2024 Jan 31;16(2):215. doi: 10.3390/v16020215 (PMC10893357; doi:10.3390/v16020215)
Supplement: Supplementary file 1 [file viruses-16-00215-s001.zip]

Archive with 1 entries (1 files):
- viruses-2767732-supplementary.pdf
